# Supplementary material for: Caregiver Feeding Practices and Late-Preschool BMI-for-Age z-Score Trajectories Among WIC-Enrolled Children: A National Longitudinal Study
Source: Nutrients. 2026 Jul 9;18(14):2249. doi: 10.3390/nu18142249 (PMC13414580; doi:10.3390/nu18142249)
Supplement: Supplementary file 1 [file nutrients-18-02249-s001.zip]

Archive with 1 entries (1 files):
- nutrients-4375296-supplementary.pdf
